# Supplementary material for: Peptide Receptor Radionuclide Therapy (PRRT) Using Actinium-225- and Ac-225/Lutetium-177-Labeled (TANDEM) Somatostatin Receptor Antagonist DOTA-LM3 in Patients with Neuroendocrine Neoplasm: A Retrospective Study Concerning Safety and Survival
Source: Cancers (Basel). 2025 Sep 19;17(18):3070. doi: 10.3390/cancers17183070 (PMC12468063; doi:10.3390/cancers17183070)
Supplement: Supplementary file 1 [file cancers-17-03070-s001.zip]

Archive with 1 entries (1 files):
- cancers-3760530-supplementary.pdf
